# Supplementary material for: Bicarbonate-Dependent Detoxification by Mitigating Ammonium-Induced Hypoxic Stress in Triticum aestivum Root
Source: Biology (Basel). 2024 Feb 5;13(2):101. doi: 10.3390/biology13020101 (PMC10886950; doi:10.3390/biology13020101)
Supplement: Supplementary file 1 [file biology-13-00101-s001.zip]

Archive with 1 entries (1 files):
- biology-2838922-supplementary.pdf
